# Supplementary material for: Free and Modified Mycotoxins in Organic and Conventional Oats (Avena sativa L.) Grown in Scotland
Source: Toxins (Basel). 2023 Mar 28;15(4):247. doi: 10.3390/toxins15040247 (PMC10146303; doi:10.3390/toxins15040247)
Supplement: Supplementary file 1 [file toxins-15-00247-s001.zip]

Archive with 1 entries (1 files):
- toxins-2282217-supplementary.pdf
